# Supplementary material for: Intramolecular Diels–Alder Reaction of a Biphenyl Group in a Strained meta-Quaterphenylene Acetylene
Source: J Org Chem. 2023 Jan 26;89(13):9620–6. doi: 10.1021/acs.joc.2c02280 (PMC11232012; doi:10.1021/acs.joc.2c02280)
Supplement: Supplementary file 2 — jo2c02280_si_002.xyz [file jo2c02280_si_002.xyz]

42
6-C2 B3YLP/6-31G(d))
C    0.00000000  0.00000000  0.00000000
C   -0.45839911 -1.28341281  0.33050637
C    0.36988403 -2.13144320  1.07013948
C    1.60203624 -1.63108557  1.52020000
C    2.13037512 -0.41556284  1.09835541
C    1.29023194  0.41837243  0.33457721
H    1.65487553  1.37340858 -0.03459730
C    3.55357313 -0.10750583  1.40041876
C    4.57027622 -1.11821118  1.44945260
C    4.36953452 -2.52386249  1.21849698
C    4.29189145 -3.73402558  1.06762045
C    4.31016221 -5.15396894  0.83781736
C    3.17226675 -6.02566060  0.88835170
C    1.80125467 -5.54040491  1.19764240
C    0.85755660 -6.27074592  1.94634345
C   -0.36799520 -5.69322974  2.28750847
C   -0.65690980 -4.35582787  1.97901367
C    0.27618007 -3.61074865  1.25388819
C    1.43481857 -4.25933611  0.79834469
H    2.11177019 -3.69568564  0.17298382
H   -1.56633460 -3.89332849  2.35460101
H   -1.08350849 -6.27253087  2.86592617
H    1.09311284 -7.27156847  2.29894193
C    3.37965913 -7.39397261  0.65450483
C    4.64009240 -7.92219756  0.38708967
C    5.74801074 -7.07483546  0.34242813
C    5.57749913 -5.71290436  0.56244733
H    6.43380627 -5.04586287  0.53060445
H    6.73877965 -7.46965675  0.13425801
H    4.75353814 -8.98798522  0.20709191
H    2.51764093 -8.05513079  0.66514768
C    5.89887424 -0.72668148  1.72562215
C    6.24252283  0.60165449  1.94796510
C    5.25281012  1.58447815  1.90230305
C    3.93518914  1.22274620  1.63308652
H    3.16555432  1.98954726  1.62265726
H    5.50234392  2.62673701  2.08301361
H    7.27536588  0.86626158  2.15803599
H    6.66241403 -1.49824467  1.75694436
H    2.20194342 -2.26683665  2.15555609
H   -1.41899063 -1.63235317 -0.04047391
H   -0.63408128  0.65644194 -0.59088312
 
42
6-C2 (true C2) (B3YLP/6-31G(d))
C    0.00000000  0.00000000  0.00000000
C    5.59922940  2.54527785  0.00000000
C    1.29701937  0.37744207 -0.37830576
C    4.30221004  2.16783578 -0.37830576
C    2.06294927  1.14799718  0.50018379
C    3.53628013  1.39728067  0.50018379
C    1.46920190  1.57741013  1.69793972
C    4.13002751  0.96786772  1.69793972
C    0.23882164  1.11200968  2.14986836
C    5.36040777  1.43326817  2.14986836
C   -0.51137970  0.31834481  1.26015025
C    6.11060910  2.22693303  1.26015025
H   -1.47398965 -0.08480821  1.56413514
H    7.07321905  2.63008606  1.56413514
C   -0.17228917  1.40211902  3.54910092
C    5.77151857  1.14315883  3.54910092
C    0.76665921  1.49270214  4.62919885
C    4.83257019  1.05257571  4.62919885
C    2.19069780  1.32269018  4.51906644
C    3.40853160  1.22258767  4.51906644
H    3.55641364  0.31001072  2.33481211
H    2.04281577  2.23526713  2.33481211
H    3.88109783  2.52664335 -1.31416513
H    1.71813158  0.01863450 -1.31416513
H    6.19263524  3.15961864 -0.67275353
H   -0.59340584 -0.61434079 -0.67275353
C    7.13260304  0.96839662  3.84260598
C   -1.53337364  1.57688123  3.84260598
C    7.59090626  0.71883312  5.13382529
C   -1.99167685  1.82644472  5.13382529
C    6.67772679  0.63389279  6.18556764
C   -1.07849738  1.91138506  6.18556764
C    5.32122869  0.79723239  5.92955638
C    0.27800071  1.74804545  5.92955638
H    4.60318739  0.73457332  6.74180504
H    0.99604201  1.81070453  6.74180504
H    7.01789466  0.43887065  7.19906161
H   -1.41866526  2.10640720  7.19906161
H    8.65417296  0.58409240  5.31415267
H   -3.05494355  1.96118545  5.31415267
H    7.84651737  1.01053893  3.02468854
H   -2.24728797  1.53473892  3.02468854
 
42
6-Cs (B3YLP/6-31G(d))
C    0.00000000  0.00000000  0.00000000
C   -0.30082166 -1.31130634 -0.38645240
C    0.71094653 -2.14794433 -0.88241780
C    1.97519512 -1.56728151 -1.06769541
C    2.33687396 -0.33367538 -0.53828131
C    1.31248422  0.47534071 -0.01175894
H    1.54113965  1.43975964  0.43322202
C    3.78385464 -0.00856851 -0.43684407
C    4.78565248 -1.01517226 -0.22536086
C    4.56362396 -2.43631459 -0.15753014
C    4.51264089 -3.65915771 -0.15847122
C    4.62174356 -5.09309812 -0.22433195
C    3.54293225 -6.01800588 -0.42817453
C    2.12659661 -5.57722558 -0.52025018
C    1.05010331 -6.28842740  0.04212410
C   -0.21778258 -5.70529707  0.07239422
C   -0.41446860 -4.38031469 -0.33315620
C    0.65130862 -3.64123877 -0.86972393
C    1.85854266 -4.32877647 -1.07106086
H    2.67627699 -3.84410212 -1.57459377
H   -1.38120483 -3.91423998 -0.16334446
H   -1.05057023 -6.25969234  0.49800786
H    1.20897790 -7.26074119  0.50030304
C    3.84899405 -7.38681934 -0.48672203
C    5.14828581 -7.86699896 -0.34874864
C    6.19701017 -6.96934143 -0.14203207
C    5.93081052 -5.60676064 -0.08434911
H    6.74129026 -4.90197053  0.07560757
H    7.21706354 -7.32661108 -0.02937460
H    5.34085689 -8.93502434 -0.40865458
H    3.03950671 -8.08920895 -0.66574993
C    6.13101601 -0.60685441 -0.08430671
C    6.50462074  0.72998848 -0.15005355
C    5.53080151  1.70707857 -0.36404212
C    4.19744730  1.33103410 -0.50150238
H    3.44635990  2.09393456 -0.68627207
H    5.80706512  2.75605151 -0.43006877
H    7.54982791  1.00549617 -0.03854547
H    6.88241002 -1.37312687  0.08108225
H    2.76023499 -2.13093345 -1.53808797
H   -1.30874337 -1.68825212 -0.23654035
H   -0.79223424  0.63110351  0.39519048
 
42
6-Cs(true Cs) (B3YLP/6-31G(d))
C    0.00000000  0.00000000  0.00000000
C    0.00000000  0.00000000  5.70750402
C   -0.25986592  0.38966684  1.31885117
C   -0.25986592  0.38966684  4.38865286
C    0.76479174  0.93730860  2.10639851
C    0.76479174  0.93730860  3.60110551
C    1.99528000  1.16648659  1.47103604
C    1.99528000  1.16648659  4.23646799
C    2.32531405  0.63462610  0.22912655
C    2.32531405  0.63462610  5.47837747
C    1.28999704  0.05840284 -0.53036085
C    1.28999704  0.05840284  6.23786487
H    1.49656075 -0.38915379 -1.49857655
H    1.49656075 -0.38915379  7.20608058
C    3.76035435  0.57958731 -0.15427225
C    3.76035435  0.57958731  5.86177628
C    4.80556618  0.40270209  0.81363840
C    4.80556618  0.40270209  4.89386562
C    4.64011140  0.33057636  2.24185366
C    4.64011140  0.33057636  3.46565036
H    2.78268768  1.67935981  3.71350632
H    2.78268768  1.67935981  1.99399771
H   -1.24255629  0.20056335  3.96545466
H   -1.24255629  0.20056335  1.74204936
H   -0.80129630 -0.43500583  6.29976594
H   -0.80129630 -0.43500583 -0.59226192
C    4.12076303  0.65136269  7.21663498
C    4.12076303  0.65136269 -1.50913096
C    5.44261377  0.55307234  7.64236175
C    5.44261377  0.55307234 -1.93485772
C    6.45899301  0.37344188  6.70244874
C    6.45899301  0.37344188 -0.99494472
C    6.13822254  0.30201692  5.35232542
C    6.13822254  0.30201692  0.35517861
H    6.92270709  0.16284534  4.61451526
H    6.92270709  0.16284534  1.09298877
H    7.49599406  0.29270555  7.01679128
H    7.49599406  0.29270555 -1.30928725
H    5.67745694  0.62274080  8.70125312
H    5.67745694  0.62274080 -2.99374909
H    3.33624721  0.80954185  7.95152576
H    3.33624721  0.80954185 -2.24402174
 
42
A (B3YLP/6-31G(d))
C    0.00000000  0.00000000  0.00000000
C    0.00876799  1.36920598  0.64749002
C   -1.14190565  1.92205113  1.09238108
C   -2.36419062  1.13798031  1.06548872
C   -2.35855036 -0.20000789  0.79924355
C   -1.14221797 -0.89175496  0.43240769
C   -0.95370149 -2.24495432  0.37492256
C   -1.93931449 -3.27226696  0.63445979
C   -1.58707371 -4.58475285  0.75483721
C   -0.19710580 -5.00668887  0.76262707
C    0.76633980 -4.11429967  0.44047676
C    0.39877523 -2.74610636 -0.08321592
C    1.60611011 -1.86441580  0.25749574
C    1.42176867 -0.52465017  0.23402200
C    2.24893610  0.67593548  0.45599963
C    1.40118180  1.79164366  0.72030206
C    1.93977117  3.05324862  0.98628929
C    3.32388558  3.22493950  0.95536832
C    4.16066098  2.14800312  0.64032191
C    3.63152199  0.88029183  0.38545055
H    4.29731761  0.07913239  0.08939042
H    5.23541425  2.29925295  0.58158461
H    3.75268519  4.20429476  1.15116877
H    1.28536393  3.89724276  1.18966732
C    2.70782051 -2.78911386  0.58927347
C    2.20764507 -4.12413530  0.64381137
C    3.05083247 -5.19832696  0.94216272
C    4.39776569 -4.95675740  1.20562104
C    4.89158963 -3.64668020  1.19170655
C    4.05791787 -2.56788764  0.89005172
H    4.46643364 -1.56708431  0.91688673
H    5.93871374 -3.46291932  1.41827001
H    5.06456931 -5.78512134  1.43063959
H    2.65714764 -6.21148210  0.96804472
H    0.35947696 -2.82813626 -1.19120471
H    0.04796349 -6.00071933  1.13043032
H   -2.35371037 -5.32759079  0.96099086
H   -2.97904619 -2.98690194  0.77084605
H   -3.27780835 -0.76865741  0.91265455
H   -3.29234772  1.61936178  1.36365182
H   -1.16059917  2.90986504  1.54761230
H   -0.11487942  0.16981106 -1.09295987
 
40
7 (B3YLP/6-31G(d))
C    0.00000000  0.00000000  0.00000000
C   -0.15068684 -1.44383926 -0.06536968
C   -1.36365373 -2.16932950 -0.11658044
C   -1.35660152 -3.55868804 -0.17190551
C   -0.15324866 -4.29612815 -0.17299348
C    1.04694753 -3.60607994 -0.11772204
C    1.03822845 -2.19348904 -0.06995226
C    2.39288114 -1.67390492 -0.02976816
C    2.53660870 -0.30055411 -0.03927405
C    1.31838699  0.48721038  0.00299430
C    1.61914714  1.86713547  0.05455370
C    0.58851304  2.79081211  0.11555811
C   -0.74133804  2.31887183  0.11577214
C   -1.03642749  0.96122959  0.05656336
H   -2.07524056  0.64326061  0.05584259
H   -1.55628220  3.03676359  0.16135353
H    0.78508609  3.85927273  0.15969059
C    3.08301699  1.98898023  0.00585723
C    3.64503802  0.67950592 -0.07703880
C    5.02652831  0.54379922 -0.21968034
C    5.83681467  1.68489527 -0.23551308
C    5.28006541  2.96094754 -0.11699525
C    3.89481369  3.11862479 -0.00403143
H    3.45942963  4.11274852  0.06299642
H    5.92452409  3.83611545 -0.12670084
H    6.91209175  1.57316348 -0.34682761
H    5.48225423 -0.42892857 -0.35309536
C    3.27449234 -2.86173573  0.00947481
C    2.45442599 -4.02751490 -0.06952237
C    3.01710027 -5.29991598 -0.05565802
C    4.40533483 -5.42977479  0.05701036
C    5.21288406 -4.29530436  0.17123847
C    4.65425058 -3.01216487  0.15143864
H    5.29991505 -2.15317820  0.28190426
H    6.28824835 -4.40644710  0.28208021
H    4.85624073 -6.41868117  0.06909089
H    2.38698882 -6.18371860 -0.12022161
H   -0.18315321 -5.38220033 -0.21375362
H   -2.30292537 -4.09188869 -0.21294863
H   -2.31373444 -1.64249777 -0.11445455
 
40
7 (true C2) (B3YLP/6-31G(d))
C    0.00000000  0.00000000  0.00000000
C   -1.45183997  0.05703542  0.00000000
C   -2.29875919  0.10795966 -1.13176176
C    0.84691922 -0.05092423 -1.13176176
C   -3.67978770  0.15902223 -0.98149112
C    2.22794773 -0.10198681 -0.98149112
C   -4.28875894  0.15501809  0.29203408
C    2.83691898 -0.09798267  0.29203408
C   -3.47830854  0.09977959  1.41452798
C    2.02646858 -0.04274416  1.41452798
C   -2.07383502  0.05717084  1.26006447
C    0.62199505 -0.00013541  1.26006447
C   -1.41651633  0.02120137  2.55389506
C   -0.03532364  0.03583405  2.55389506
H    0.41940443 -0.05356273 -2.13067909
H   -1.87124440  0.11059816 -2.13067909
H    2.85635229 -0.14432609 -1.86741229
H   -4.30819226  0.20136152 -1.86741229
H    3.92023254 -0.13594723  0.37495933
H   -5.37207250  0.19298265  0.37495933
C    2.29931109  0.00353082  2.85715456
C   -3.75115105  0.05350461  2.85715456
C    1.05524507  0.07449696  3.55372876
C   -2.50708504 -0.01746153  3.55372876
C    1.06473525  0.20408784  4.94327546
C   -2.51657521 -0.14705241  4.94327546
C    2.28409247  0.22028240  5.62979138
C   -3.73593243 -0.16324698  5.62979138
C    3.49546219  0.11708642  4.94174190
C   -4.94730216 -0.06005100  4.94174190
C    3.50776165  0.01659251  3.54648471
C   -4.95960162  0.04044292  3.54648471
H    4.45178025 -0.04053891  3.00985889
H   -5.90362021  0.09757433  3.00985889
H    4.43326239  0.12789732  5.49103603
H   -5.88510236 -0.07086190  5.49103603
H    2.28435935  0.32025490  6.71208777
H   -3.73619932 -0.26321947  6.71208777
H    0.14554769  0.32756504  5.50151879
H   -1.59738766 -0.27052962  5.50151879
 
42
TS1 (B3YLP/6-31G(d))
C    0.00000000  0.00000000  0.00000000
C    0.38657900 -1.34258200  0.12871600
C    1.69597100 -1.77098700 -0.11476700
C    2.69045200 -0.82710300 -0.44795100
C    2.27908900  0.49415600 -0.49384800
C    0.96806600  0.95188200 -0.34355900
C    0.78475700  2.35339800 -0.82171700
C   -0.34272200  2.79864600 -1.52306900
C   -0.26013800  3.94495600 -2.32420200
C    0.95749800  4.59814200 -2.51855800
C    2.09879900  4.18001700 -1.80618100
C    3.46537000  4.69597900 -2.09207000
C    4.61342200  3.83819700 -2.17205700
C    4.62309700  2.41520700 -1.95651000
C    4.74141100  1.21670200 -1.73679000
C    4.99824600 -0.17302100 -1.44460200
C    4.10384400 -1.12444800 -0.82789200
C    4.60684600 -2.41445100 -0.59083800
C    5.89717400 -2.80361200 -0.93698500
C    6.75264300 -1.88828000 -1.54914200
C    6.30134600 -0.59726600 -1.79059600
H    6.96060400  0.12726900 -2.25933500
H    7.76308100 -2.17241700 -1.83018100
H    6.22935700 -3.81638500 -0.72500800
H    3.96423400 -3.13941400 -0.10188200
C    5.86278300  4.41507700 -2.49326600
C    6.00444600  5.77695100 -2.73115700
C    4.88676600  6.60961400 -2.65456000
C    3.64372100  6.06525700 -2.34210100
H    2.77818000  6.71784400 -2.26612300
H    4.98241100  7.67782000 -2.83046300
H    6.98195300  6.18470900 -2.97426300
H    6.72689300  3.76039200 -2.55584400
C    1.94050800  3.15623500 -0.87760200
H    2.78917100  2.91142700 -0.25339200
H    1.03415400  5.39351200 -3.25516000
H   -1.13725900  4.27429400 -2.87572100
H   -1.25743400  2.21102700 -1.51769100
H    3.01911500  1.20768800 -0.77323200
H    1.90959000 -2.83496900 -0.07584800
H   -0.36483700 -2.08359200  0.39060400
H   -1.04063900  0.27882000  0.14717600
 
42
TS2 (B3YLP/6-31G(d))
C    0.00000000  0.00000000  0.00000000
C    0.42685600 -1.36638300  0.03477200
C    1.77219700 -1.63131700  0.45841400
C    2.40034200 -2.87669800  0.09937700
C    1.65038900 -3.89492400 -0.44371600
C    0.26316400 -3.69987700 -0.67719500
C   -0.31363800 -2.45958400 -0.50336400
H   -1.34704600 -2.31283600 -0.80285100
H   -0.32681300 -4.51392800 -1.09017000
H    2.12893400 -4.81305700 -0.77629900
C    3.86279900 -2.75429100  0.03767700
C    4.28352600 -1.42593600 -0.25885300
C    3.25261100 -0.40712700 -0.29231900
C    2.87168600  0.80471800 -0.32613200
C    3.13871300  2.22913100 -0.36655200
C    2.03342900  3.09483400 -0.12550500
C    0.76093300  2.36588600 -0.03936600
C    0.95049200  1.00342700  0.38883400
H    1.48572400  0.84575800  1.32580300
C   -0.42979000  2.74847600 -0.61395700
C   -1.45629500  1.78742900 -0.81426400
C   -1.22468200  0.44962100 -0.57491700
H   -1.98590400 -0.27484300 -0.84875700
H   -2.40030300  2.10020400 -1.25269200
H   -0.55559000  3.75879800 -0.99615300
C    2.22510400  4.47816700 -0.09801300
C    3.49682400  5.01182700 -0.31357800
C    4.58352600  4.16666200 -0.56253200
C    4.40932700  2.78310700 -0.58840300
H    5.25435200  2.12995800 -0.78563300
H    5.57009600  4.58785300 -0.73761100
H    3.64266100  6.08858000 -0.28612200
H    1.38319700  5.13572500  0.10339200
C    5.64857800 -1.16760600 -0.45966100
C    6.57886500 -2.20185100 -0.35869100
C    6.16103800 -3.50240800 -0.05637500
C    4.80679500 -3.77875000  0.13829700
H    4.48328800 -4.78783600  0.38100400
H    6.89341700 -4.30101100  0.02889800
H    7.63379400 -1.99383300 -0.51742800
H    5.97648400 -0.15996300 -0.69766000
H    2.10873200 -1.14961700  1.37713400
 
42
TS2 (true Cs) (B3YLP/6-31G(d))
C    0.00000000  0.00000000  0.00000000
C    0.00000000  0.00000000 -1.43240000
C    1.20917900 -0.39205000 -2.09872800
C    1.20917900 -0.39205000  0.66632800
C    1.43194400  0.00738500 -3.46489900
C    1.43194400  0.00738500  2.03249900
C    0.40439300  0.55757300 -4.19720100
C    0.40439300  0.55757300  2.76480100
C   -0.86381300  0.75961600 -3.58992100
C   -0.86381300  0.75961600  2.15752100
C   -1.03980200  0.54810600 -2.23914100
C   -1.03980200  0.54810600  0.80674100
H   -1.98419000  0.82498400 -1.78018700
H   -1.98419000  0.82498400  0.34778700
H   -1.67508000  1.17885000 -4.17929900
H   -1.67508000  1.17885000  2.74689900
H    0.58102800  0.92052500 -5.20692800
H    0.58102800  0.92052500  3.77452800
C    2.86388200  0.09931500 -3.78234700
C    2.86388200  0.09931500  2.34994700
C    3.65605300  0.37685400 -2.63146400
C    3.65605300  0.37685400  1.19906400
C    2.97669600  0.36464900 -1.35126800
C    2.97669600  0.36464900 -0.08113200
H    1.68704300 -1.31345900  0.33178900
H    1.68704300 -1.31345900 -1.76418900
C    3.46372700  0.04360300  3.61042800
C    3.46372700  0.04360300 -5.04282800
C    4.83591000  0.26459500  3.74176300
C    4.83591000  0.26459500 -5.17416300
C    5.61617900  0.54820400  2.61573300
C    5.61617900  0.54820400 -4.04813300
C    5.03268400  0.60415900  1.35022500
C    5.03268400  0.60415900 -2.78262500
H    5.63979100  0.82789300  0.47803700
H    5.63979100  0.82789300 -1.91043700
H    6.68257200  0.72757400  2.72452100
H    6.68257200  0.72757400 -4.15692100
H    5.29941800  0.21396100  4.72361500
H    5.29941800  0.21396100 -6.15601500
H    2.86037100 -0.18426900  4.48553700
H    2.86037100 -0.18426900 -5.91793700
 
42
TS3 (B3YLP/6-31G(d))
C    0.00000000  0.00000000  0.00000000
C   -1.29916100 -0.48696500 -0.46735700
C   -1.37766500 -1.88548200 -0.46376000
C   -0.14114700 -2.51250700  0.00577200
C    1.21073000 -2.00910300 -0.40610900
C    1.28682700 -0.65195200 -0.41100400
C    2.30327200  0.41174200 -0.42994100
C    1.67949100  1.65029700 -0.09212300
C    0.23383700  1.44002400  0.02742300
C   -0.81806200  2.30875500 -0.07802100
C   -2.13218500  1.80009200 -0.33108100
C   -2.35867700  0.46236500 -0.56351400
H   -3.35932100  0.12305900 -0.81834100
H   -2.95820500  2.50265700 -0.40478100
H   -0.66044600  3.38508800 -0.07117400
C    2.42845300  2.82134800  0.00995500
C    3.80335800  2.77604800 -0.23594000
C    4.41795300  1.57068900 -0.58915100
C    3.67557800  0.38971700 -0.68878400
H    4.17438400 -0.52719300 -0.97959600
H    5.48577600  1.54840800 -0.79083700
H    4.39684200  3.68329600 -0.15838100
H    1.94938900  3.75983800  0.27849700
C    2.10395400 -3.17786100 -0.41242000
C    1.34672300 -4.33918600 -0.07412700
C   -0.06760600 -3.96969700  0.03948300
C   -1.20971600 -4.71627900 -0.06238800
C   -2.45907900 -4.06554000 -0.31770200
C   -2.53632100 -2.71191800 -0.55579400
H   -3.49323700 -2.26512100 -0.81306400
H   -3.35792000 -4.67263300 -0.38829700
H   -1.17342700 -5.80347500 -0.05030500
C    1.96418000 -5.58383800  0.03847200
C    3.33800800 -5.68830700 -0.19611100
C    4.08299800 -4.55778400 -0.54549900
C    3.47319200 -3.30408700 -0.65558900
H    4.07091800 -2.44575200 -0.93798800
H    5.14894300 -4.65105600 -0.73586000
H    3.82828600 -6.65449300 -0.11043400
H    1.38568400 -6.46416200  0.30778100
H   -0.11380800 -1.83218800  1.22392300
H   -0.05131000 -0.67184900  1.22080200
 
42
TS3 (true Cs) (B3YLP/6-31G(d))
C    0.00000000  0.00000000  0.00000000
C    0.00000000  0.00000000 -2.51631200
C   -1.26087100  0.49264500 -0.55774100
C   -1.26087100  0.49264500 -1.95857100
C    1.32914600  0.38592000 -1.93767500
C    1.32914600  0.38592000 -0.57863700
C    2.28576900  0.38229900  0.53933600
C    2.28576900  0.38229900 -3.05564800
C    1.58767300  0.05617200  1.74045800
C    1.58767300  0.05617200 -4.25677000
C    0.15397000 -0.03361200  1.45069600
C    0.15397000 -0.03361200 -3.96700800
C   -0.94197400  0.09192700  2.26037200
C   -0.94197400  0.09192700 -4.77668400
C   -2.22065400  0.37084900  1.68034600
C   -2.22065400  0.37084900 -4.19665800
C   -2.36897100  0.60825000  0.33233900
C   -2.36897100  0.60825000 -2.84865100
H   -3.34460500  0.88315900 -0.06004100
H   -3.34460500  0.88315900 -2.45627100
H   -3.08278400  0.46016900  2.33619300
H   -3.08278400  0.46016900 -4.85250500
H   -0.84386300  0.08076100  3.34365000
H   -0.84386300  0.08076100 -5.85996200
C    2.26808500 -0.06265500  2.95092400
C    2.26808500 -0.06265500 -5.46723600
C    3.64791500  0.15607800  2.98279400
C    3.64791500  0.15607800 -5.49910600
C    4.33577400  0.49678700  1.81387700
C    4.33577400  0.49678700 -4.33018900
C    3.66255900  0.61135200  0.59342700
C    3.66255900  0.61135200 -3.10973900
H    4.21715200  0.88806200 -0.29532200
H    4.21715200  0.88806200 -2.22099000
H    5.40700900  0.67665000  1.85147400
H    5.40700900  0.67665000 -4.36778600
H    4.18754600  0.06618900  3.92190300
H    4.18754600  0.06618900 -6.43821500
H    1.73285700 -0.32281400  3.86099300
H    1.73285700 -0.32281400 -6.37730500
H   -0.03714900 -1.21965900 -1.83961700
H   -0.03714900 -1.21965900 -0.67669500
 
2
H2 (B3YLP/6-31G(d))
H    0.00000000  0.00000000  0.00000000
H   -0.74311277  0.00000000  0.00000000
 
2
H2 (true D8h)(B3YLP/6-31G(d))
H    0.00000000  0.00000000  0.00000000
H    0.00000000  0.00000000 -0.74311314

42
6-C2 (wB97X-D/6-311+G(d,p))
C    0.00000000  0.00000000  0.00000000
C   -0.47925600 -1.25669600  0.37587000
C    0.29850300 -2.05528400  1.20300400
C    1.50308300 -1.54428700  1.69052100
C    2.05200400 -0.36266900  1.22717600
C    1.26805200  0.42721300  0.37761300
H    1.66194100  1.35530500 -0.02250300
C    3.46064700 -0.04587200  1.57428600
C    4.46505700 -1.04623000  1.64519400
C    4.26107100 -2.44934700  1.38717300
C    4.18535200 -3.64429600  1.21766600
C    4.20723500 -5.06194700  0.95969100
C    3.08123400 -5.92344200  1.02365400
C    1.72617800 -5.43117500  1.37772900
C    0.84934100 -6.12353600  2.22143600
C   -0.35115300 -5.54037300  2.61061100
C   -0.66613600 -4.22724300  2.25369700
C    0.20513700 -3.52612200  1.43155500
C    1.33159000 -4.18299900  0.93242900
H    1.96998900 -3.64011800  0.25040200
H   -1.54540200 -3.74488000  2.66620100
H   -1.01947600 -6.08914600  3.26475600
H    1.12068100 -7.10015600  2.60778200
C    3.26952900 -7.28152000  0.76074300
C    4.51551900 -7.80332800  0.44878900
C    5.61829200 -6.96080000  0.38993100
C    5.45923500 -5.60825300  0.64029000
H    6.31412500 -4.94384000  0.59797700
H    6.59886800 -7.35322700  0.14729500
H    4.62289400 -8.86265400  0.24587900
H    2.40670500 -7.93776300  0.78651300
C    5.77538200 -0.66739800  1.97297100
C    6.10749800  0.65321400  2.22366900
C    5.12479900  1.63237700  2.15306400
C    3.82324100  1.27693500  1.83349100
H    3.05413000  2.04059400  1.80058000
H    5.36804700  2.66918500  2.35498100
H    7.12870400  0.91486800  2.47490500
H    6.53541000 -1.43802700  2.02388900
H    2.07193000 -2.15677400  2.37532700
H   -1.41492900 -1.62819300 -0.02720000
H   -0.59548400  0.62195000 -0.65897600
 
42 
6-C2 (true C2 (wB97X-D/6-311+G(d,p))
C    0.00000000  0.00000000  0.00000000
C   -5.43106416  2.86130362  0.00000000
C   -1.26921643  0.42316852 -0.40169098
C   -4.16184773  2.43813510 -0.40169098
C   -1.98411034  1.28349017  0.42048160
C   -3.44695382  1.57781345  0.42048160
C   -1.37867517  1.75274603  1.58821119
C   -4.05238898  1.10855759  1.58821119
C   -0.18343627  1.24552210  2.06413589
C   -5.24762789  1.61578152  2.06413589
C    0.52106577  0.36357743  1.23623606
C   -5.95212993  2.49772620  1.23623606
H    1.45605132 -0.07121939  1.57303924
H   -6.88711547  2.93252301  1.57303924
C    0.23744295  1.57881355  3.44836062
C   -5.66850710  1.28249007  3.44836062
C   -0.69115794  1.68684240  4.51574148
C   -4.73990621  1.17446122  4.51574148
C   -2.11385072  1.48989635  4.40170630
C   -3.31721344  1.37140727  4.40170630
H   -3.50388246  0.39875132  2.19075505
H   -1.92718170  2.46255230  2.19075505
H   -3.71822904  2.82953780 -1.31049404
H   -1.71283511  0.03176583 -1.31049404
H   -5.98821710  3.54580491 -0.62987744
H    0.55715295 -0.68450128 -0.62987744
C   -7.02217636  1.08209839  3.72440049
C    1.59111221  1.77920524  3.72440049
C   -7.47544389  0.78735667  5.00118172
C    2.04437973  2.07394696  5.00118172
C   -6.56644975  0.68242183  6.04617672
C    1.13538559  2.17888180  6.04617672
C   -5.21721497  0.87283011  5.80001506
C   -0.21384919  1.98847351  5.80001506
H   -4.50073363  0.79485953  6.60912566
H   -0.93033052  2.06644410  6.60912566
H   -6.90483962  0.45133428  7.04943533
H    1.47377546  2.40996935  7.04943533
H   -8.53382360  0.63271140  5.17671705
H    3.10275944  2.22859223  5.17671705
H   -7.73200776  1.14329242  2.90695602
H    2.30094361  1.71801121  2.90695602
 
42
6-Cs (wB97X-D/6-311+G(d,p))
C    0.00000000  0.00000000  0.00000000
C   -0.29916541 -1.29869945 -0.40617916
C    0.70313059 -2.11833745 -0.92545582
C    1.95875758 -1.53997910 -1.11686520
C    2.31693391 -0.32236668 -0.56784680
C    1.30731667  0.47050711 -0.01316765
H    1.54225824  1.42324465  0.44798806
C    3.76158132  0.00513686 -0.46270041
C    4.74651679 -0.98976693 -0.21888015
C    4.51257400 -2.41079261 -0.12952119
C    4.46288329 -3.62075603 -0.12888097
C    4.58366370 -5.05574892 -0.21464220
C    3.52233102 -5.97040151 -0.45057536
C    2.10846847 -5.52736678 -0.54698610
C    1.04750777 -6.22380073  0.04034001
C   -0.21569793 -5.64606685  0.06886801
C   -0.41207546 -4.33430346 -0.35698846
C    0.64365538 -3.61120891 -0.91266864
C    1.84342474 -4.29496758 -1.11629276
H    2.65911938 -3.81554698 -1.62670121
H   -1.37392310 -3.86524337 -0.18481187
H   -1.04205753 -6.18954168  0.51299423
H    1.21323235 -7.18456983  0.51480740
C    3.82763299 -7.33017555 -0.54173184
C    5.12206534 -7.80492814 -0.40117537
C    6.15863826 -6.91222144 -0.15943538
C    5.88667625 -5.55801446 -0.07108502
H    6.68958134 -4.85459845  0.11491796
H    7.17594364 -7.26731362 -0.04378088
H    5.32092507 -8.86714326 -0.48534654
H    3.02354647 -8.02868804 -0.74494419
C    6.08497787 -0.59254695 -0.07327240
C    6.46391354  0.73538629 -0.16690692
C    5.50214382  1.70651800 -0.41567001
C    4.17439326  1.33566111 -0.55864236
H    3.42936857  2.09495481 -0.76803471
H    5.78472266  2.74917084 -0.50391037
H    7.50603596  1.00875135 -0.05020357
H    6.82900898 -1.35677323  0.11746970
H    2.74044936 -2.09673108 -1.60002071
H   -1.30121519 -1.68076127 -0.24903663
H   -0.78606974  0.62014560  0.41598029
 
42
6-Cs (true Cs) (wB97X-D/6-311+G(d,p))
C    0.00000000  0.00000000  0.00000000
C    0.00000000  0.00000000  5.64984079
C   -0.25855216 -0.40922942  1.30624496
C   -0.25855216 -0.40922942  4.34359583
C    0.75708237 -0.97439128  2.07780928
C    0.75708237 -0.97439128  3.57203150
C    1.97992491 -1.20474592  1.44568895
C    1.97992491 -1.20474592  4.20415184
C    2.30607624 -0.65448401  0.21929608
C    2.30607624 -0.65448401  5.43054471
C    1.28517399 -0.05569530 -0.52535442
C    1.28517399 -0.05569530  6.17519521
H    1.49743347  0.40679460 -1.48278054
H    1.49743347  0.40679460  7.13262133
C    3.73887917 -0.59319524 -0.16613893
C    3.73887917 -0.59319524  5.81597972
C    4.76753425 -0.38178847  0.79079576
C    4.76753425 -0.38178847  4.85904502
C    4.59085889 -0.28829780  2.21947253
C    4.59085889 -0.28829780  3.43036826
H    2.76614182 -1.72296727  3.68585234
H    2.76614182 -1.72296727  1.96398845
H   -1.23648834 -0.21822630  3.91705731
H   -1.23648834 -0.21822630  1.73278348
H   -0.79552607  0.45201377  6.23151245
H   -0.79552607  0.45201377 -0.58167166
C    4.09768611 -0.69740535  7.16165334
C    4.09768611 -0.69740535 -1.51181255
C    5.41435420 -0.59429933  7.58214684
C    5.41435420 -0.59429933 -1.93230605
C    6.41934523 -0.37790571  6.64768370
C    6.41934523 -0.37790571 -0.99784291
C    6.09375735 -0.27602897  5.30633472
C    6.09375735 -0.27602897  0.34350607
H    6.87135586 -0.10966104  4.57033842
H    6.87135586 -0.10966104  1.07950237
H    7.45353720 -0.29276675  6.95995821
H    7.45353720 -0.29276675 -1.31011742
H    5.65485745 -0.68821225  8.63486275
H    5.65485745 -0.68821225 -2.98502196
H    3.31824795 -0.88140987  7.89258913
H    3.31824795 -0.88140987 -2.24274834
 
42
A (wB97X-D/6-311+G(d,p))
C    0.00000000  0.00000000  0.00000000
C    0.01765466  1.32551216  0.71829778
C   -1.10929885  1.85477162  1.21178554
C   -2.34752086  1.09050666  1.13007932
C   -2.35610058 -0.21529763  0.78837560
C   -1.13143219 -0.90113061  0.40741122
C   -0.94553479 -2.23711451  0.34564454
C   -1.94300202 -3.26373796  0.60743610
C   -1.58967062 -4.55368105  0.78902854
C   -0.19158602 -4.96121548  0.85021747
C    0.75779293 -4.08881045  0.48758852
C    0.39871243 -2.74947442 -0.09289091
C    1.59414592 -1.86192210  0.22798168
C    1.41143711 -0.53520276  0.20400671
C    2.24620834  0.65413221  0.45343857
C    1.41433134  1.74478144  0.78755001
C    1.95197846  2.98997803  1.08882510
C    3.32836858  3.16429594  1.02037199
C    4.15097447  2.11064009  0.62710000
C    3.61765524  0.86002357  0.33539775
H    4.26882448  0.07732134 -0.02673554
H    5.21902937  2.27052785  0.53231641
H    3.76283887  4.13220842  1.24273807
H    1.30384526  3.82002112  1.34749523
C    2.69821565 -2.77362089  0.58714872
C    2.20129292 -4.09138901  0.69508787
C    3.03251704 -5.15036719  1.04145602
C    4.37293835 -4.90043291  1.29795838
C    4.86717698 -3.59927104  1.22702966
C    4.04067087 -2.53803554  0.87759573
H    4.45145052 -1.54078676  0.85694959
H    5.91132319 -3.40893119  1.44819682
H    5.03603721 -5.71605877  1.56287103
H    2.63522900 -6.15705120  1.11131603
H    0.36793911 -2.87512459 -1.19238805
H    0.05802341 -5.92655415  1.27754002
H   -2.35466007 -5.29506468  0.99167904
H   -2.98639777 -2.98039984  0.68633699
H   -3.28269083 -0.77548887  0.84299532
H   -3.27119236  1.56925965  1.43600864
H   -1.10965587  2.80687969  1.73162442
H   -0.12400870  0.22626123 -1.07710919
 
40
7 (wB97X-D/6-311+G(d,p))
C    0.00000000  0.00000000  0.00000000
C   -0.15050500 -1.44144400 -0.06328100
C   -1.35874900 -2.16342300 -0.11552900
C   -1.35064500 -3.54529600 -0.17016700
C   -0.15034900 -4.27883700 -0.16983800
C    1.03947000 -3.58834000 -0.11414900
C    1.02979100 -2.18420200 -0.06659600
C    2.38144500 -1.66400300 -0.02805500
C    2.52361300 -0.30603400 -0.04112400
C    1.30853500  0.48207000  0.00170100
C    1.60864200  1.85325200  0.05622000
C    0.58824500  2.77520500  0.11891800
C   -0.73791900  2.30666200  0.11915900
C   -1.03241200  0.95664000  0.05884300
H   -2.06905900  0.63975900  0.05944900
H   -1.55032600  3.02298600  0.16686900
H    0.78807600  3.84009300  0.16498100
C    3.07261500  1.97322400  0.00954900
C    3.63094000  0.67520400 -0.07421600
C    5.00474800  0.53864100 -0.21804700
C    5.81007500  1.67574900 -0.23181700
C    5.25472800  2.94506400 -0.11240100
C    3.87570900  3.10075900  0.00002800
H    3.43807100  4.09065500  0.06892500
H    5.89757500  3.81784200 -0.12171800
H    6.88271600  1.56691400 -0.34360300
H    5.46235800 -0.43060000 -0.34759900
C    3.26171000 -2.85266100  0.00706400
C    2.44749400 -4.00815400 -0.06743300
C    3.00192900 -5.27664700 -0.04826300
C    4.38382200 -5.40677500  0.06306600
C    5.18889200 -4.27813800  0.17104100
C    4.63441500 -3.00004700  0.14852000
H    5.28148200 -2.14438300  0.26972000
H    6.26122700 -4.39127000  0.28147100
H    4.83345800 -6.39298100  0.08052100
H    2.37028800 -6.15624400 -0.10740700
H   -0.17624600 -5.36221300 -0.21033800
H   -2.29397300 -4.07795900 -0.21239400
H   -2.30694200 -1.63809400 -0.11496600
 
40
7 (true C2) (wB97X-D/6-311+G(d,p))
C    0.00000000  0.00000000  0.00000000
C   -1.44949430  0.05741277  0.00000000
C   -2.29280619  0.10909939 -1.12704613
C    0.84331188 -0.05168662 -1.12704613
C   -3.66631565  0.16150480 -0.97613155
C    2.21682135 -0.10409203 -0.97613155
C   -4.27092183  0.15925165  0.29410772
C    2.82142752 -0.10183887  0.29410772
C   -3.46069014  0.10346160  1.40591603
C    2.01119584 -0.04604883  1.40591603
C   -2.06492551  0.05791231  1.25110299
C    0.61543121 -0.00049954  1.25110299
C   -1.40750675  0.02039683  2.54208217
C   -0.04198755  0.03701594  2.54208217
H    0.41866404 -0.05315775 -2.12445754
H   -1.86815834  0.11057052 -2.12445754
H    2.84442108 -0.14569025 -1.85918276
H   -4.29391538  0.20310302 -1.85918276
H    3.90158853 -0.14127689  0.38132354
H   -5.35108283  0.19868966  0.38132354
C    2.28280254 -0.00033212  2.84896661
C   -3.73229684  0.05774489  2.84896661
C    1.04971728  0.07260042  3.54030773
C   -2.49921158 -0.01518765  3.54030773
C    1.05652879  0.20793262  4.92182563
C   -2.50602309 -0.15051985  4.92182563
C    2.27124956  0.22692838  5.60395436
C   -3.72074386 -0.16951561  5.60395436
C    3.47644613  0.12149081  4.91852802
C   -4.92594043 -0.06407804  4.91852802
C    3.48803639  0.01601455  3.53007395
C   -4.93753069  0.04139823  3.53007395
H    4.42754332 -0.04281521  2.99152189
H   -5.87703762  0.10022798  2.99152189
H    4.41126168  0.13584107  5.46713008
H   -5.86075599 -0.07842830  5.46713008
H    2.27407021  0.33197019  6.68285261
H   -3.72356451 -0.27455742  6.68285261
H    0.13996235  0.32669433  5.47983559
H   -1.58945665 -0.26928156  5.47983559
 
42
TS1 (wB97X-D/6-311+G(d,p))
C    0.00000000  0.00000000  0.00000000
C    0.39122900 -1.33335200  0.14487900
C    1.68854700 -1.76147100 -0.12812800
C    2.66492300 -0.82924000 -0.50931400
C    2.25177500  0.48218900 -0.57985500
C    0.95207200  0.93533900 -0.39260300
C    0.76214900  2.32399400 -0.89873200
C   -0.33632300  2.71455300 -1.65784600
C   -0.24052700  3.82278900 -2.49976400
C    0.97049400  4.48020200 -2.67083200
C    2.07795800  4.11423500 -1.89553800
C    3.44201800  4.64613300 -2.15394000
C    4.58230800  3.80329300 -2.23785000
C    4.58526300  2.37295900 -2.05229300
C    4.69733500  1.18419900 -1.84809600
C    4.94784300 -0.21040300 -1.55724800
C    4.06851800 -1.13926800 -0.91783700
C    4.56280400 -2.42498500 -0.67903200
C    5.83543400 -2.82547600 -1.05175900
C    6.67759500 -1.92753200 -1.69156300
C    6.23118500 -0.64061400 -1.93161400
H    6.88235300  0.07394500 -2.42105600
H    7.67543100 -2.22119500 -1.99526000
H    6.16508000 -3.83586400 -0.83929800
H    3.92871900 -3.14119000 -0.17198100
C    5.82898700  4.38237000 -2.52160600
C    5.96865800  5.74520900 -2.72053900
C    4.85254600  6.56838700 -2.64082300
C    3.61173200  6.01585500 -2.36306200
H    2.74291600  6.66024500 -2.28632100
H    4.94800500  7.63799300 -2.78798300
H    6.94562600  6.16161200 -2.93628400
H    6.69409000  3.73314600 -2.58624400
C    1.90489300  3.13343400 -0.93586300
H    2.73565400  2.91166700 -0.28015000
H    1.06982700  5.24349500 -3.43489000
H   -1.09534600  4.11124700 -3.10105500
H   -1.23554900  2.10791300 -1.66667200
H    2.97094200  1.19682300 -0.90338700
H    1.90425800 -2.82134800 -0.06609300
H   -0.34726500 -2.06826100  0.44577600
H   -1.03285800  0.28338400  0.17181000
 
42
TS2 (wB97X-D/6-311+G(d,p))
C    0.00000000  0.00000000  0.00000000
C    0.42488700 -1.35951000  0.03707000
C    1.75669400 -1.62350600  0.45913000
C    2.38019300 -2.86361500  0.09654700
C    1.64576100 -3.86748100 -0.46481500
C    0.26160500 -3.67239000 -0.70579500
C   -0.31102100 -2.44377800 -0.52114500
H   -1.34158700 -2.29480600 -0.81972600
H   -0.32326300 -4.47938700 -1.13189300
H    2.13049800 -4.77525600 -0.80814400
C    3.84162100 -2.73771700  0.02953900
C    4.24593700 -1.42541300 -0.29377300
C    3.20975600 -0.41045800 -0.33041600
C    2.83615100  0.78764300 -0.36364200
C    3.10949800  2.21222500 -0.39665000
C    2.02421200  3.07472400 -0.13553400
C    0.75046000  2.34944100 -0.04946200
C    0.93825100  0.99597600  0.38694100
H    1.49904000  0.83964700  1.30647100
C   -0.41655800  2.72686200 -0.64794100
C   -1.44056300  1.76716800 -0.85410600
C   -1.21440300  0.44263200 -0.59833000
H   -1.97282600 -0.28145600 -0.87021200
H   -2.37498600  2.07542500 -1.30869800
H   -0.52890000  3.73001000 -1.04544300
C    2.22142500  4.44937900 -0.08911500
C    3.49031100  4.97198800 -0.30815700
C    4.56235200  4.12563200 -0.57917800
C    4.37708000  2.74983100 -0.62240800
H    5.21140200  2.09234400 -0.83516300
H    5.54775100  4.54111600 -0.75612100
H    3.64662600  6.04391300 -0.26654500
H    1.38714000  5.10730700  0.12797600
C    5.59721700 -1.15541800 -0.51143000
C    6.53325300 -2.17500300 -0.39682100
C    6.13073600 -3.46568300 -0.06312700
C    4.78667700 -3.74961800  0.14694700
H    4.47256500 -4.75328800  0.41157700
H    6.86980700 -4.25271100  0.03461900
H    7.58243400 -1.96325100 -0.56791500
H    5.91103700 -0.15194100 -0.77249200
H    2.11443900 -1.12972900  1.36072900
 
42
TS2 (true Cs (wB97X-D/6-311+G(d,p))
C    0.00000000  0.00000000  0.00000000
C    0.00000000  0.00000000 -1.42489400
C    1.19694000 -0.38965600 -2.08600200
C    1.19694000 -0.38965600  0.66110800
C    1.41722800  0.01398100 -3.44481300
C    1.41722800  0.01398100  2.01991900
C    0.40921400  0.58322300 -4.16762500
C    0.40921400  0.58322300  2.74273100
C   -0.85669800  0.79130500 -3.56182800
C   -0.85669800  0.79130500  2.13693400
C   -1.03326700  0.56739500 -2.22412600
C   -1.03326700  0.56739500  0.79923200
H   -1.97549900  0.84160400 -1.76544400
H   -1.97549900  0.84160400  0.34055000
H   -1.66116100  1.22363000 -4.14559100
H   -1.66116100  1.22363000  2.72069700
H    0.59600200  0.95769800 -5.16848700
H    0.59600200  0.95769800  3.74359300
C    2.84890500  0.10731900 -3.75871000
C    2.84890500  0.10731900  2.33381600
C    3.62248700  0.40881100 -2.61825100
C    3.62248700  0.40881100  1.19335700
C    2.93615500  0.40268200 -1.34006600
C    2.93615500  0.40268200 -0.08482800
H    1.69801400 -1.29381600  0.32025700
H    1.69801400 -1.29381600 -1.74515100
C    3.45078300  0.03111900  3.58398100
C    3.45078300  0.03111900 -5.00887500
C    4.81615600  0.25929600  3.70720100
C    4.81615600  0.25929600 -5.13209500
C    5.58145600  0.57044300  2.58626200
C    5.58145600  0.57044300 -4.01115600
C    4.99038500  0.64469300  1.33160900
C    4.99038500  0.64469300 -2.75650300
H    5.58595300  0.88857200  0.46018100
H    5.58595300  0.88857200 -1.88507500
H    6.64434600  0.75504500  2.69118200
H    6.64434600  0.75504500 -4.11607600
H    5.28777000  0.19307200  4.68103500
H    5.28777000  0.19307200 -6.10592900
H    2.85505300 -0.21666400  4.45562500
H    2.85505300 -0.21666400 -5.88051900
 
42
TS3 (wB97X-D/6-311+G(d,p))
C    0.00000000  0.00000000  0.00000000
C   -1.28965500 -0.48282900 -0.45434300
C   -1.36691400 -1.86880000 -0.44943900
C   -0.13849700 -2.48834600  0.00766700
C    1.20288200 -1.99028800 -0.40316800
C    1.27776400 -0.64534600 -0.40738800
C    2.29544100  0.41596500 -0.41032300
C    1.67975600  1.64111100 -0.06258700
C    0.23168600  1.43430500  0.04826300
C   -0.80741000  2.29844400 -0.04946200
C   -2.12680600  1.79013900 -0.29039800
C   -2.35384200  0.46702100 -0.52958000
H   -3.35396500  0.12880100 -0.77615900
H   -2.95161400  2.49136100 -0.34728400
H   -0.64784800  3.37160600 -0.04115600
C    2.42569200  2.80336400  0.06086200
C    3.79562100  2.75502500 -0.17703800
C    4.40460600  1.55775400 -0.54164200
C    3.66143700  0.38662500 -0.66098300
H    4.15563900 -0.52735300 -0.95787600
H    5.47067900  1.53541200 -0.73671900
H    4.39182700  3.65559400 -0.08455400
H    1.94832800  3.73688100  0.33817700
C    2.09782300 -3.15711300 -0.39694900
C    1.35087700 -4.30494700 -0.04308900
C   -0.06569500 -3.93912000  0.06481100
C   -1.19386900 -4.68388400 -0.02667500
C   -2.44958300 -4.03458700 -0.26883600
C   -2.52990100 -2.69598400 -0.51618700
H   -3.48729800 -2.25104500 -0.76305600
H   -3.34686200 -4.64100800 -0.31855200
H   -1.15380700 -5.76805300 -0.01150600
C    1.96495900 -5.54092800  0.09009400
C    3.33261400 -5.64419900 -0.14364100
C    4.07015100 -4.52305000 -0.51270500
C    3.45968400 -3.27849200 -0.64191300
H    4.05146200 -2.42519900 -0.94081900
H    5.13299200 -4.61805200 -0.70325100
H    3.82594600 -6.60410300 -0.04262900
H    1.38824700 -6.41495400  0.37232600
H   -0.10088700 -1.79910400  1.21657300
H   -0.04083300 -0.68097300  1.21332000
 
 42
 TS3 (true Cs (wB97X-D/6-311+G(d,p))
C    0.00000000  0.00000000  0.00000000
C    0.00000000  0.00000000 -2.49168600
C   -1.25286700 -0.47798200 -0.55179500
C   -1.25286700 -0.47798200 -1.93989100
C    1.31893900 -0.38578800 -1.91928600
C    1.31893900 -0.38578800 -0.57240000
C    2.27639500 -0.36819600  0.54378800
C    2.27639500 -0.36819600 -3.03547400
C    1.58712300 -0.02852600  1.73128600
C    1.58712300 -0.02852600 -4.22297200
C    0.15142200  0.05581900  1.44466800
C    0.15142200  0.05581900 -3.93635400
C   -0.93211800 -0.05702600  2.25046200
C   -0.93211800 -0.05702600 -4.74214800
C   -2.21730700 -0.32049400  1.67081200
C   -2.21730700 -0.32049400 -4.16249800
C   -2.36683700 -0.56717200  0.33798600
C   -2.36683700 -0.56717200 -2.82967200
H   -3.34275600 -0.83085700 -0.05393500
H   -3.34275600 -0.83085700 -2.43775100
H   -3.07898600 -0.38755700  2.32525900
H   -3.07898600 -0.38755700 -4.81694500
H   -0.83211800 -0.04295000  3.33071100
H   -0.83211800 -0.04295000 -5.82239700
C    2.26399600  0.11140000  2.93306000
C    2.26399600  0.11140000 -5.42474600
C    3.63826200 -0.10313600  2.96281100
C    3.63826200 -0.10313600 -5.45449700
C    4.31995600 -0.45961800  1.80280700
C    4.31995600 -0.45961800 -4.29449300
C    3.64634700 -0.59411300  0.59184100
C    3.64634700 -0.59411300 -3.08352700
H    4.19618800 -0.88256100 -0.29263900
H    4.19618800 -0.88256100 -2.19904700
H    5.38881200 -0.63599800  1.84114900
H    5.38881200 -0.63599800 -4.33283500
H    4.18070700  0.00217700  3.89534900
H    4.18070700  0.00217700 -6.38703500
H    1.73014700  0.38284700  3.83724900
H    1.73014700  0.38284700 -6.32893500
H   -0.02430600  1.21075000 -1.80584800
H   -0.02430600  1.21075000 -0.68583800
 
2
H2 (wB97X-D/6-311+G(d,p))
H    0.00000000  0.00000000  0.00000000
H   -0.74440000  0.00000000  0.00000000

2
H2 (true D8h (wB97X-D/6-311+G(d,p))
H    0.00000000  0.00000000  0.00000000
H    0.00000000  0.00000000  0.74440000

42
6-C2 diradical (triplet) (see SI)
C    0.00000000  0.00000000  0.00000000
C   -0.30626291 -1.36333635  0.08192744
C    0.62110153 -2.25881732  0.64461121
C    1.79124104 -1.71380560  1.19365085
C    2.22037066 -0.41885209  0.87391327
C    1.28510856  0.46301782  0.31492845
H    1.57877355  1.47430192  0.04392315
C    3.68883901 -0.25992931  0.77826352
C    4.40825141 -1.41219877  0.28645235
C    3.72356580 -2.64613415  0.09899876
C    3.31649374 -3.90944165  0.05998249
C    4.11580842 -5.13817184  0.19506305
C    3.27347155 -6.28462349  0.19023076
C    1.89748074 -5.87692039  0.08790938
C    0.72733027 -6.59870669  0.24240949
C   -0.48842093 -5.92027420  0.42088844
C   -0.51487536 -4.50900983  0.60714136
C    0.60079672 -3.71947721  0.47037002
C    1.84189985 -4.38435452 -0.15670691
H    1.67332901 -4.24997959 -1.24699911
H   -1.44536470 -4.04696949  0.93211636
H   -1.40701882 -6.48620069  0.54748960
H    0.75276571 -7.68413190  0.31562224
C    3.83362996 -7.56714078  0.33444280
C    5.20925667 -7.69449814  0.48540884
C    6.03905718 -6.55751403  0.49851238
C    5.49902535 -5.28182372  0.35100241
H    6.14212057 -4.40583640  0.37064134
H    7.11173379 -6.67735296  0.62646433
H    5.65040159 -8.68154837  0.59811354
H    3.19693518 -8.44843288  0.33294246
C    5.77530482 -1.25800345 -0.04118844
C    6.42423494 -0.04073869  0.14107825
C    5.72926411  1.05802256  0.65655076
C    4.37200071  0.94413879  0.96252334
H    3.82884346  1.80551013  1.34390926
H    6.24059850  2.00479980  0.80887616
H    7.47597539  0.05103655 -0.11744579
H    6.31748292 -2.10629243 -0.44945474
H    2.40613736 -2.32983819  1.83447211
H   -1.22975762 -1.74003664 -0.35095543
H   -0.72594060  0.68648500 -0.42834369

42
6-Cs diradical (triplet) (see SI)
C    0.00000000  0.00000000  0.00000000
C    0.10081021  1.48396968  0.32286332
C   -0.99389214  2.31393208  0.15221196
C   -2.26877486  1.75431811 -0.02444085
C   -2.46372895  0.35821673  0.16629408
C   -1.41938751 -0.52440522  0.30548958
C   -1.55460489 -1.91845294  0.73323057
C   -2.38783085 -2.38501209  1.76750855
C   -2.13395833 -3.63026712  2.35263858
C   -0.98422466 -4.36040876  2.02252593
C   -0.15582895 -3.90365276  0.98603876
C   -0.57017571 -2.78515453  0.26482175
H   -0.00934744 -2.50145257 -0.61629737
C    1.24495510 -4.29308356  0.72943086
C    2.17061098 -3.21110998  0.47764837
C    3.50422946 -3.55299685  0.13267769
C    3.92172653 -4.87730795  0.08481061
C    3.02822767 -5.91165222  0.38635449
C    1.70260272 -5.61182571  0.70257481
H    0.99563884 -6.41579672  0.89402463
H    3.35880880 -6.94640631  0.35578439
H    4.95175187 -5.10645907 -0.17623825
H    4.20787583 -2.75195956 -0.07588415
C    1.81960071 -1.84014492  0.59612667
C    1.32222009 -0.60640743  0.61863060
C    2.08654256  0.55384922  1.12467191
C    1.38665232  1.76608779  0.89801314
C    1.96398433  2.99276233  1.27842771
C    3.21972851  2.99501289  1.87245154
C    3.91028652  1.78900439  2.09888403
C    3.34894877  0.56982334  1.72668946
H    3.88014427 -0.36290770  1.89847139
H    4.89064768  1.81188351  2.56760610
H    3.67523169  3.93715036  2.16676976
H    1.43346626  3.92678017  1.11138818
H   -0.69848559 -5.22469795  2.61669853
H   -2.77579420 -3.98162521  3.15670498
H   -3.17141133 -1.74590606  2.16663441
H   -3.48127357 -0.01831219  0.25211261
H   -3.13258563  2.39961519 -0.15556480
H   -0.89046216  3.39067249  0.27056201
H    0.12466540 -0.09415361 -1.09909116
 
42
A-trans (see SI)
C    0.00000000  0.00000000  0.00000000
C    0.27865856  1.42500526 -0.39995256
C   -0.76355495  2.26655471 -0.58689959
C   -2.11882171  1.73967094 -0.50467306
C   -2.40081596  0.40384163 -0.41857783
C   -1.33766806 -0.57560355 -0.39218921
C   -1.42158514 -1.92592880 -0.59520240
C   -2.59957157 -2.76433865 -0.57089550
C   -2.48796496 -4.12360480 -0.46608399
C   -1.20915351 -4.81326692 -0.36443767
C   -0.06882094 -4.11026834 -0.55136759
C   -0.16262697 -2.66682651 -0.96963386
H   -0.19236946 -2.71933466 -2.08159613
C    1.19968230 -2.07125792 -0.63960892
C    2.12195428 -3.22626704 -0.68132023
C    1.35686954 -4.42620828 -0.53431615
C    1.99302156 -5.66746982 -0.44535072
C    3.38331176 -5.73256019 -0.53800649
C    4.13420473 -4.56625617 -0.72841283
C    3.51224225 -3.31669572 -0.79778342
H    4.11153062 -2.43154741 -0.97461032
H    5.21464467 -4.63098342 -0.82769734
H    3.88462413 -6.69514536 -0.47938708
H    1.40717919 -6.57551628 -0.32530651
C    1.28033751 -0.75859893 -0.32121136
C    2.33914580  0.27064617 -0.26532998
C    1.73320280  1.55911871 -0.40264855
C    2.52263131  2.71038135 -0.47528479
C    3.90970272  2.59671889 -0.37958604
C    4.50545035  1.34229918 -0.20155597
C    3.72923367  0.18186910 -0.14567322
H    4.20976416 -0.77422235  0.02325762
H    5.58518020  1.26816396 -0.10071413
H    4.53027234  3.48781160 -0.42728804
H    2.05774780  3.68693992 -0.58554671
H   -1.20306478 -5.87298994 -0.11839931
H   -3.39260674 -4.72085902 -0.37868752
H   -3.58562705 -2.30747359 -0.53182245
H   -3.43565401  0.07458758 -0.47221519
H   -2.94120966  2.44599136 -0.59161086
H   -0.62478385  3.31982445 -0.82096611
H   -0.03509894  0.04502648  1.11221864
 

42
A-trans (true C2) (see SI)
C    0.00000000  0.00000000  0.00000000
C    2.69822092 -0.89182888  0.00000000
C   -1.42458898 -0.45079200  0.18345250
C    4.12280990 -0.44103688  0.18345250
C   -2.19213398 -0.65981206 -0.91058291
C    4.89035490 -0.23201681 -0.91058291
C   -1.58520305 -0.55006269 -2.23005706
C    4.28342397 -0.34176619 -2.23005706
C   -0.23809577 -0.41462598 -2.42468212
C    2.93631669 -0.47720290 -2.42468212
C    0.67028858 -0.36331546 -1.30088641
C    2.02793234 -0.52851342 -1.30088641
H    2.77814927 -2.00221669 -0.03107127
H   -0.07992835  1.11038781 -0.03107127
C    2.01140152 -0.58455283  1.32444380
C    0.68681941 -0.30727605  1.32444380
C    3.10812444 -0.59917630  2.31541406
C   -0.40990352 -0.29265258  2.31541406
C    4.34944365 -0.42235642  1.62598614
C   -1.65122273 -0.46947245  1.62598614
C    5.54647959 -0.30532314  2.33807649
C   -2.84825867 -0.58650574  2.33807649
C    5.52717498 -0.39651372  3.72993885
C   -2.82895406 -0.49531515  3.72993885
C    4.32124191 -0.61366502  4.40702936
C   -1.62302099 -0.27816386  4.40702936
C    3.11494952 -0.71307237  3.70899890
C   -0.41672860 -0.17875651  3.70899890
H    2.19937612 -0.91159991  4.25328349
H    0.49884481  0.01977103  4.25328349
H    4.32115390 -0.71039378  5.48974851
H   -1.62293298 -0.18143510  5.48974851
H    6.45482038 -0.31493420  4.29049114
H   -3.75659946 -0.57689468  4.29049114
H    6.48632927 -0.16400121  1.81005386
H   -3.78810835 -0.72782766  1.81005386
H    5.94120581  0.03942582 -0.83668698
H   -3.24298489 -0.93125470 -0.83668698
H    4.93225156 -0.23590028 -3.09630121
H   -2.23403064 -0.65592860 -3.09630121
H    2.53869583 -0.44333758 -3.43634170
H    0.15952509 -0.44849130 -3.43634170
 
42
6-C2-diradical TS (see SI)
C    0.00000000  0.00000000  0.00000000
C   -0.37778400 -1.31880200  0.28071000
C    0.54368900 -2.18060900  0.89835700
C    1.77658500 -1.64898500  1.28960000
C    2.23221800 -0.40685900  0.86547700
C    1.30632100  0.44353900  0.23088600
H    1.61512800  1.42073400 -0.13162100
C    3.68809400 -0.15192800  0.96089900
C    4.62283900 -1.23335400  0.81101500
C    4.27140300 -2.60840000  0.61985000
C    3.91026500 -3.80938100  0.55099000
C    4.27138500 -5.20008500  0.48283500
C    3.26792700 -6.21292300  0.61300000
C    1.90929000 -5.75949300  0.69953400
C    0.77842500 -6.50732100  1.03059300
C   -0.44899400 -5.87670400  1.26733100
C   -0.57495900 -4.44708700  1.26800800
C    0.48564100 -3.64974600  0.93801100
C    1.70077000 -4.32738300  0.38765500
H    1.83153700 -4.08786300 -0.67709000
H   -1.51179300 -4.00048500  1.59619600
H   -1.30623700 -6.47684400  1.55920900
H    0.85602400 -7.58077600  1.18972100
C    3.67232900 -7.56898200  0.62967800
C    5.00679800 -7.91498000  0.51021500
C    5.99099600 -6.91678300  0.37186800
C    5.62433300 -5.57851800  0.36322100
H    6.37689500 -4.80131900  0.26557300
H    7.03686400 -7.19290400  0.26878800
H    5.29563000 -8.96279800  0.51687500
H    2.92112400 -8.34792300  0.72571200
C    6.00503000 -0.93638700  0.86029900
C    6.46715700  0.36043100  1.05187200
C    5.55473200  1.40850000  1.19333300
C    4.18783900  1.14424700  1.14289600
H    3.47973100  1.95894800  1.27000300
H    5.90508800  2.42559300  1.34765100
H    7.53625500  0.55257300  1.08636100
H    6.71268600 -1.75159300  0.74061600
H    2.43350500 -2.28190300  1.86280600
H   -1.34603300 -1.69057200 -0.04517000
H   -0.70791200  0.66384300 -0.49027400
 
42
6-Cs diradical TS (see SI)
C    0.00000000  0.00000000  0.00000000
C   -0.59726216 -1.23615883 -0.26221414
C   -0.07183054 -2.06453570 -1.27325976
C    0.97884738 -1.55297245 -2.04154555
C    1.69742784 -0.41979046 -1.67950166
C    1.17335579  0.39008097 -0.65610081
H    1.70642537  1.28001019 -0.33124435
C    3.04353987 -0.26334350 -2.27251368
C    3.83477189 -1.42972050 -2.54878100
C    3.42881201 -2.77352018 -2.27050398
C    2.98119762 -3.92706455 -2.07349764
C    3.26753374 -5.32337454 -1.86141683
C    2.20743190 -6.25341277 -1.64239828
C    0.87045417 -5.71813923 -1.63660140
C   -0.28875972 -6.35497349 -1.20824929
C   -1.45770862 -5.60858608 -0.97094118
C   -1.44035089 -4.18222402 -0.99638687
C   -0.33932246 -3.49285629 -1.44757773
C    0.72181419 -4.31927642 -2.12010912
H    0.69287399 -4.25500354 -3.21844569
H   -2.29267094 -3.64409389 -0.58493003
H   -2.35016535 -6.11734700 -0.61724466
H   -0.27761923 -7.41036507 -0.94358054
C    2.53365837 -7.61406530 -1.43803844
C    3.85162748 -8.04113397 -1.45429468
C    4.89354797 -7.12148230 -1.66751749
C    4.60027821 -5.77848264 -1.86453982
H    5.39624132 -5.05742223 -2.02636508
H    5.92627524 -7.45922966 -1.68121144
H    4.08027277 -9.09332722 -1.30467392
H    1.73838290 -8.33611699 -1.27602105
C    5.12229732 -1.25088160 -3.10567836
C    5.63428763  0.01535419 -3.36382363
C    4.86522832  1.14674947 -3.08028068
C    3.58741770  0.99827557 -2.54439868
H    2.98096284  1.87876707 -2.34777368
H    5.25484154  2.14045357 -3.28516987
H    6.63061239  0.11945088 -3.78522850
H    5.71931936 -2.13259435 -3.31957637
H    1.31868913 -2.12794318 -2.88767610
H   -1.41406995 -1.58305906  0.36542455
H   -0.40119580  0.62850119  0.79121197
 
42
6-C2 DA TS (see SI)
C    0.00000000  0.00000000  0.00000000
C    0.35427300  1.36163800 -0.29902900
C   -0.53093500  2.15671700 -1.04484000
C   -1.70092900  1.60351700 -1.55114900
C   -1.98957200  0.21979500 -1.37430700
C   -1.18661200 -0.56913500 -0.58405300
C   -1.28334600 -2.04792300 -0.35713900
C   -2.18779800 -2.72716400  0.42565400
C   -2.07649200 -4.13539500  0.60822700
C   -0.97900800 -4.83262000  0.11815300
C    0.00781100 -4.15687600 -0.61839400
C   -0.17246600 -2.76396000 -0.92529900
H    0.10209100 -2.45039600 -1.94402500
C    1.57568100 -2.12975800 -0.52803500
C    2.25097700 -3.38080500 -0.77020100
C    1.39020000 -4.53020000 -0.82745900
C    1.94758800 -5.80894400 -0.98851800
C    3.32407900 -5.95534400 -1.10486100
C    4.16894100 -4.83093600 -1.06531700
C    3.64138800 -3.55520200 -0.91136100
H    4.29775700 -2.69024700 -0.89828600
H    5.24373600 -4.96120000 -1.16111700
H    3.75247900 -6.94517200 -1.24020100
H    1.29755400 -6.67857100 -1.04572800
C    1.65233100 -0.84390300 -0.36935300
C    2.47919400  0.31110400 -0.11748000
C    1.76927600  1.55977200 -0.07019900
C    2.48200300  2.75791200  0.09997100
C    3.86453000  2.72863000  0.23288700
C    4.56109500  1.50662400  0.20183700
C    3.87860900  0.30775300  0.04084600
H    4.42037500 -0.63332900  0.03444300
H    5.64269700  1.50053300  0.30986600
H    4.41361800  3.65593400  0.37554200
H    1.94707300  3.70307100  0.15059000
H   -0.84832000 -5.88410400  0.36471500
H   -2.83559000 -4.65639000  1.18507400
H   -3.01291000 -2.19194100  0.89029900
H   -2.87036800 -0.20804700 -1.84772500
H   -2.38132400  2.21732100 -2.13468800
H   -0.26595900  3.18380200 -1.28657600
H    0.21203800 -0.34353800  1.02438000
 
42
6-C2 DA TS (true C2) (see SI)
C    0.00000000  0.00000000  0.00000000
C   -2.80494000  0.80033800  0.00000000
C    1.36610700  0.36085000  0.26588400
C   -4.17104700  0.43948800  0.26588400
C    2.07263600  1.12704300 -0.67594500
C   -4.87757600 -0.32670500 -0.67594500
C    1.42665100  1.59376900 -1.81381600
C   -4.23159100 -0.79343100 -1.81381600
C    0.03617200  1.35568800 -2.01301700
C   -2.84111200 -0.55535000 -2.01301700
C   -0.66690300  0.54470000 -1.15317600
C   -2.13803700  0.25563800 -1.15317600
H   -2.51863200  1.83438300  0.24634800
H   -0.28630800 -1.03404500  0.24634800
C   -4.46732200  0.64083800  1.66715600
C    1.66238200  0.15950000  1.66715600
C   -3.26634900  0.64000800  2.45649600
C    0.46140900  0.16033000  2.45649600
C   -2.04971600  0.44970000  1.70544500
C   -0.75522400  0.35063800  1.70544500
C    2.91149600  0.05479700  2.30001100
C   -5.71643600  0.74554100  2.30001100
C    2.98023200 -0.05886600  3.68253700
C   -5.78517200  0.85920400  3.68253700
C    1.80602800 -0.07438200  4.45796600
C   -4.61096800  0.87472000  4.45796600
C    0.55842000  0.02123500  3.85486600
C   -3.36336000  0.77910300  3.85486600
H   -0.34365900 -0.00850100  4.45872600
H   -2.46128100  0.80883900  4.45872600
H    1.87556800 -0.16743300  5.53865000
H   -4.68050800  0.96777100  5.53865000
H    3.94765000 -0.14916700  4.16987400
H   -6.75259000  0.94950500  4.16987400
H    3.81991600  0.04045500  1.70278000
H   -6.62485600  0.75988300  1.70278000
H   -5.90828400 -0.61354300 -0.47884800
H    3.10334400  1.41388100 -0.47884800
H   -4.77568300 -1.39320600 -2.53809000
H    1.97074300  2.19354400 -2.53809000
H   -2.34066700 -1.00071400 -2.86997200
H   -0.46427300  1.80105200 -2.86997200
